# Supplementary material for: Facile Synthesis, Characterization, and Antimicrobial Assessment of a Silver/Montmorillonite Nanocomposite as an Effective Antiseptic against Foodborne Pathogens for Promising Food Protection
Source: Molecules. 2023 Apr 25;28(9):3699. doi: 10.3390/molecules28093699 (PMC10180218; doi:10.3390/molecules28093699)
Supplement: Supplementary file 1 [file molecules-28-03699-s001.zip]

Archive with 1 entries (1 files):
- molecules-2333908-supplementary.pdf
